# Supplementary material for: Industrial Bread Composition: Potential Implications for Patients with Inflammatory Bowel Disease
Source: Nutrients. 2025 Jun 26;17(13):2120. doi: 10.3390/nu17132120 (PMC12252189; doi:10.3390/nu17132120)
Supplement: Supplementary file 1 [file nutrients-17-02120-s001.zip]

Archive with 1 entries (1 files):
- nutrients-3689230-supplementary.pdf
